# Supplementary material for: Sanguisorba officinalis L. Ameliorates Hepatic Steatosis and Fibrosis by Modulating Oxidative Stress, Fatty Acid Oxidation, and Gut Microbiota in CDAHFD-Induced Mice
Source: Nutrients. 2023 Aug 29;15(17):3779. doi: 10.3390/nu15173779 (PMC10490207; doi:10.3390/nu15173779)
Supplement: Supplementary file 1 [file nutrients-15-03779-s001.zip]

Archive with 1 entries (1 files):
- nutrients-2560022-supplementary/[nutrients-2560022]Proofreading_supplementary_materials.pdf
